# Supplementary material for: Conjugates of Iron-Transporting N-Hydroxylactams with Ciprofloxacin
Source: Molecules. 2022 Jun 18;27(12):3910. doi: 10.3390/molecules27123910 (PMC9228471; doi:10.3390/molecules27123910)
Supplement: Supplementary file 1 [file molecules-27-03910-s001.zip]

Archive with 1 entries (1 files):
- molecules-1768464-supplementary.pdf
